# Supplementary material for: Less screen time and more frequent vigorous physical activity is associated with lower risk of reporting negative mental health symptoms among Icelandic adolescents
Source: PLoS One. 2018 Apr 26;13(4):e0196286. doi: 10.1371/journal.pone.0196286 (PMC5919516; doi:10.1371/journal.pone.0196286)
Supplement: S1 Dataset — (XLSX) [file pone.0196286.s003.xlsx]

## Sheet: Data-set
Code	Sex_male1_female2	Height_cm	Heigh_m2	Weight_kg	dep_score	dep_sympt	anx_score	anx_sympt	som_score	som_sympt	self_esteem_score	self_esteem_cat	life_sat_score	life_sat_cat	PA obj	PA obj_SD	rank_PA-obj	ST_hrs	ST_cat	rank_ST_half	VPA_score	VPA_half	rank_ST_VPA_cat	BMI	BMI_cat	UnivEduMother	DXA_BodyFatPer
1101	2	160.5	2.576025	59.1	11	0	6	0	11	0	37	1	30	1	1880.8	210.702	lower	8.42857	5_morethan8h	1	2	1_lower	1_higher_lower	22.9423	normal range	0	29.3182
1106	1	182.7	3.337929	72	31	1	7	0	25	1	26	1	10	0	2503.42	1157.14	higher	6	3_4to6hrs	1	3	1_lower	1_higher_lower	21.5703	normal range	0	24.9134
1107	1	185.5	3.441025	65.4	12	0	5	0	9	0	37	1	27	1	1387.65	616.668	lower	7.57143	4_6to8hrs	1	5	2_highe	2_higher_highe	19.006	normal range	0	14.2387
1116	1	177.5	3.150625	69.1	16	0	5	0	18	0	35	1	17	0	2542.87	417.42	higher	4.35714	3_4to6hrs	0	6	2_highe	4_lower_higher	21.9322	normal range	1	11.9551
1117	2	162	2.6244	49.6	21	0	9	0	10	0	29	1	30	1	2088.92	599.819	higher	4	2_2to4hrs	0	5	2_highe	4_lower_higher	18.8996	normal range	0	14.6224
1123	2	167.2	2.795584	56.8	18	0	4	0	10	0	34	1	34	1	2193.64	528.625	higher	1	1_2hrsorless	0	5	2_highe	4_lower_higher	20.3178	normal range	0	31.5236
1205	1	187	3.4969	69.7	21	0	6	0	16	0	26	1	23	1	2232.43	568.841	higher	6.42857	4_6to8hrs	1	5	2_highe	2_higher_highe	19.9319	normal range	1	11.118
1207	1	194	3.7636	72.4	12	0	5	0	8	0	29	1	28	1	2153.8	735.045	higher	4.5	3_4to6hrs	0	6	2_highe	4_lower_higher	19.2369	normal range	1	13.5849
1209	1	170	2.89	52	16	0	4	0	13	0	28	1	23	1	1176.18	403.979	lower	8.28571	5_morethan8h	1	2	1_lower	1_higher_lower	17.9931	underweight	0	20.6383
1210	2	177	3.1329	95.6	49	1	13	1	23	0	15	0	16	0	1807.44	597.615	lower	13.0714	5_morethan8h	1	1	1_lower	1_higher_lower	30.5149	obese	0	50.5107
1213	1	182.2	3.319684	78.2	19	0	8	0	19	0	31	1	20	0	1697.82	643.025	lower	4.42857	3_4to6hrs	0	6	2_highe	4_lower_higher	23.5565	normal range	0	21.4992
1214	1	184	3.3856	63.6	12	0	4	0	13	0	40	1	26	1	1581.54	748.145	lower	7.5	4_6to8hrs	1	4	1_lower	1_higher_lower	18.7854	normal range	1	14.3433
1218	2	171.5	2.941225	91.5	27	0	6	0	22	0	33	1	24	1	2281.2	704.254	higher	5	3_4to6hrs	0	6	2_highe	4_lower_higher	31.1095	obese	0	47.6684
1222	1	180.5	3.258025	89.3	10	0	4	0	10	0	37	1	26	1	2117.42	429.16	higher	5.71429	3_4to6hrs	1	6	2_highe	2_higher_highe	27.4092	overweight	1	24.5559
1224	1	189	3.5721	85.3	26	0	9	0	22	0	29	1	30	1	2329.55	429.001	higher	11.2857	5_morethan8h	1	4	1_lower	1_higher_lower	23.8795	normal range	1	24.3312
1225	2	181.5	3.294225	67.7	15	0	5	0	16	0	32	1	30	1	1955.87	694.896	lower	7.64286	4_6to8hrs	1	5	2_highe	2_higher_highe	20.5511	normal range	0	21.8443
1305	2	167.5	2.805625	68.4	19	0	9	0	29	1	31	1	23	1	2276.8	604.043	higher	9.5	5_morethan8h	1	4	1_lower	1_higher_lower	24.3796	normal range	1	38.1127
1308	2	170	2.89	65.6	30	1	12	1	13	0	22	1	27	1	3366.39	561.98	higher	3.64286	2_2to4hrs	0	4	1_lower	3_lower_lower	22.699	normal range	0	33.2805
1312	2	161	2.5921	66.8	19	0	16	1	27	1	27	1	25	1	2689.39	602.015	higher	4.14286	3_4to6hrs	0	4	1_lower	3_lower_lower	25.7706	overweight	0	34.7986
1315	2	159.5	2.544025	48	26	0	14	1	23	0	29	1	22	1	2181.31	666.611	higher	3	2_2to4hrs	0	5	2_highe	4_lower_higher	18.8677	normal range	0	24.8001
1321	1	178.5	3.186225	90.6	25	0	4	0	8	0	17	0	14	0	2452.2	488.205	higher	10.5714	5_morethan8h	1	5	2_highe	2_higher_highe	28.4349	overweight	0	25.6352
1401	2	174	3.0276	68.7	12	0	4	0	12	0	31	1	25	1	2342.67	760.326	higher	5.57143	3_4to6hrs	1	5	2_highe	2_higher_highe	22.6912	normal range	1	32.0317
1402	2	172.5	2.975625	78.9	13	0	5	0	13	0	38	1	26	1	2259.07	562.279	higher	2.42857	2_2to4hrs	0	6	2_highe	4_lower_higher	26.5154	overweight	0	40.7598
1403	2	155.5	2.418025	48.9	18	0	4	0	8	0	37	1	32	1	1686.48	446.893	lower	4.42857	3_4to6hrs	0	5	2_highe	4_lower_higher	20.2231	normal range	0	27.9324
1405	2	158	2.4964	66.8	16	0	4	0	23	0	27	1	21	1	1592.26	492.111	lower	4.85714	3_4to6hrs	0	4	1_lower	3_lower_lower	26.7585	overweight	0	37.7181
1406	2	170	2.89	83.4	17	0	4	0	10	0	25	1	23	1	2305.24	707.776	higher	6.35714	4_6to8hrs	1	4	1_lower	1_higher_lower	28.8581	overweight	0	38.5786
1407	2	181.5	3.294225	61.5	24	0	8	0	10	0	34	1	35	1	1935.24	434.094	lower	7.14286	4_6to8hrs	1	6	2_highe	2_higher_highe	18.669	normal range	0	24.3383
1409	1	177.7	3.157729	61.4	17	0	10	0	14	0	30	1	23	1	1992.35	591.554	higher	3.78571	2_2to4hrs	0	4	1_lower	3_lower_lower	19.4444	normal range	0	18.2522
1410	2	164.5	2.706025	55.5	17	0	8	0	20	0	26	1	20	0	2174.77	362.667	higher	3.92857	2_2to4hrs	0	5	2_highe	4_lower_higher	20.5098	normal range	0	32.4939
2104	1	183	3.3489	63.2	14	0	4	0	14	0	40	1	25	1	1459.55	388.771	lower	8.57143	5_morethan8h	1	5	2_highe	2_higher_highe	18.8719	normal range	0	16.5444
2105	2	167	2.7889	67.3	15	0	5	0	9	0	34	1	35	1	2298.52	496.782	higher	1.78571	1_2hrsorless	0	6	2_highe	4_lower_higher	24.1314	normal range	0	35.0827
2106	2	170	2.89	67.8	27	0	12	1	21	0	29	1	25	1	2043.5	501.986	higher	10.5714	5_morethan8h	1	4	1_lower	1_higher_lower	23.4602	normal range	1	35.6592
2110	2	164.5	2.706025	65.3	36	1	13	1	24	1	20	1	8	0	2956.74	485.929	higher	7.35714	4_6to8hrs	1	6	2_highe	2_higher_highe	24.1313	normal range	0	27.6406
2111	1	182.5	3.330625	67.4	11	0	4	0	10	0	32	1	32	1	3227.64	1262.36	higher	5.64286	3_4to6hrs	1	6	2_highe	2_higher_highe	20.2364	normal range	1	14.3058
2112	1	184.5	3.404025	83.5	10	0	4	0	10	0	36	1	27	1	1408.83	342.386	lower	7.85714	4_6to8hrs	1	2	1_lower	1_higher_lower	24.5298	normal range	1	28.5255
2117	2	168	2.8224	70.5	13	0	4	0	16	0	29	1	22	1	1739.1	630.324	lower	5.57143	3_4to6hrs	1	3	1_lower	1_higher_lower	24.9787	normal range	0	38.9049
2118	2	169.5	2.873025	60.8	10	0	5	0	12	0	37	1	28	1	2622.76	566.123	higher	3.35714	2_2to4hrs	0	6	2_highe	4_lower_higher	21.1624	normal range	0	26.3305
2120	2	160	2.56	56.5	30	1	12	1	24	1	30	1	30	1	2927.78	679.965	higher	3	2_2to4hrs	0	5	2_highe	4_lower_higher	22.0703	normal range	0	29.2197
2202	2	171	2.9241	71.5	30	1	12	1	15	0	20	1	23	1	3341.42	773.565	higher	5	3_4to6hrs	0	4	1_lower	3_lower_lower	24.452	normal range	0	34.9369
2206	2	163	2.6569	61	11	0	7	0	14	0	34	1	24	1	2015.88	454.883	higher	4.57143	3_4to6hrs	0	5	2_highe	4_lower_higher	22.9591	normal range	1	32.9749
2207	2	162	2.6244	62.4	16	0	9	0	12	0	27	1	27	1	1946.75	670.653	lower	7	4_6to8hrs	1	2	1_lower	1_higher_lower	23.7769	normal range	0	39.8659
2211	2	164.8	2.715904	68.8	11	0	4	0	14	0	34	1	35	1	2225.06	142.786	higher	3.85714	2_2to4hrs	0	6	2_highe	4_lower_higher	25.3323	overweight	1	29.4192
2212	2	163	2.6569	53.4	11	0	8	0	8	0	40	1	31	1	2571.34	529.216	higher	2.57143	2_2to4hrs	0	4	1_lower	3_lower_lower	20.0986	normal range	1	31.4596
2214	1	178.5	3.186225	64.1	10	0	4	0	8	0	40	1	28	1	2263.47	437.686	higher	4.21429	3_4to6hrs	0	6	2_highe	4_lower_higher	20.1179	normal range	1	14.9035
2217	1	170.5	2.907025	57.1	13	0	4	0	15	0	35	1	20	0	2671.16	893.691	higher	4.5	3_4to6hrs	0	5	2_highe	4_lower_higher	19.6421	normal range	0	10.4947
2303	1	177.5	3.150625	72.2	29	0	8	0	14	0	21	1	5	0	2857.47	855.894	higher	1.14286	1_2hrsorless	0	6	2_highe	4_lower_higher	22.9161	normal range	0	15.5654
2304	1	176.5	3.115225	77	11	0	5	0	11	0	34	1		0	2347.92	511.342	higher	5.21429	3_4to6hrs	0	4	1_lower	3_lower_lower	24.7173	normal range	1	25.6769
2305	1	179.5	3.222025	60.5	10	0	4	0	9	0	36	1	33	1	2940.79	1530.29	higher	4.5	3_4to6hrs	0	5	2_highe	4_lower_higher	18.777	normal range	1	9.40121
2310	2	172.5	2.975625	60.7	16	0	13	1	24	1	34	1	27	1	1784.41	467.173	lower	5.07143	3_4to6hrs	0	6	2_highe	4_lower_higher	20.3991	normal range	0	27.8704
2311	2	164.5	2.706025	69.2	23	0	10	0	17	0	29	1	30	1	2929.29	435.086	higher	9.14286	5_morethan8h	1	5	2_highe	2_higher_highe	25.5726	overweight	0	39.4449
2313	1	176	3.0976	53	16	0	4	0	16	0	25	1	26	1	2494.05	1496.01	higher	6.28571	4_6to8hrs	1	5	2_highe	2_higher_highe	17.11	underweight	1	14.9107
2317	2	174	3.0276	57	11	0	7	0	14	0	31	1	23	1	2234.11	477.439	higher	4.28571	3_4to6hrs	0	6	2_highe	4_lower_higher	18.8268	normal range	1	15.471
2320	2	164	2.6896	57.1	21	0	7	0	33	1	25	1	29	1	2181.52	497.793	higher	3.78571	2_2to4hrs	0	5	2_highe	4_lower_higher	21.2299	normal range	0	28.7381
2401	1	189	3.5721	98.4	17	0	5	0	12	0	37	1	32	1	1490.81	590.293	lower	6.92857	4_6to8hrs	1	5	2_highe	2_higher_highe	27.5468	overweight	1	34.046
2403	2	170.5	2.907025	51.1	14	0	4	0	12	0		0	35	1	2438.21	483.001	higher	4.57143	3_4to6hrs	0	5	2_highe	4_lower_higher	17.5781	underweight	1	26.1197
2404	2	169	2.8561	53.8	10	0	13	1	14	0	37	1	30	1	2005.8	652.352	higher	6.5	4_6to8hrs	1	4	1_lower	1_higher_lower	18.8369	normal range	1	21.037
3102	2	176.5	3.115225	63.5	11	0	5	0	12	0	36	1	32	1	2605.96	532.034	higher	4.78571	3_4to6hrs	0	6	2_highe	4_lower_higher	20.3838	normal range	1	22.4848
3107	2	169	2.8561	60.2	14	0	4	0	13	0	36	1	34	1	1711.25	382.418	lower	4.14286	3_4to6hrs	0	5	2_highe	4_lower_higher	21.0777	normal range	1	31.4419
3110	1	188.5	3.553225	69.4	11	0	4	0	10	0	40	1	5	0	1810.54	914.435	lower	8.42857	5_morethan8h	1	5	2_highe	2_higher_highe	19.5316	normal range	1	14.9217
3112	2	165	2.7225	62.1	13	0	4	0	12	0	31	1	33	1	3128.08	540.907	higher	8.71429	5_morethan8h	1	6	2_highe	2_higher_highe	22.8099	normal range	1	29.1078
3113	1	186	3.4596	74.4	10	0	4	0	17	0	10	0	35	1	1713.68	588.585	lower	4.57143	3_4to6hrs	0	5	2_highe	4_lower_higher	21.5054	normal range	1	23.9361
3114	2	168.5	2.839225	46.1	16	0	4	0	18	0	40	1	33	1	1385.62	183.79	lower	6.78571	4_6to8hrs	1	4	1_lower	1_higher_lower	16.2368	underweight	1	23.8463
3115	2	162.5	2.640625	47.6	11	0	6	0	12	0	27	1	29	1	2214	866.834	higher	2.28571	2_2to4hrs	0	3	1_lower	3_lower_lower	18.026	underweight	1	33.0125
3118	1	173	2.9929	69.3	14	0	5	0	13	0	19	0	28	1	1404.65	404.394	lower	5.57143	3_4to6hrs	1	5	2_highe	2_higher_highe	23.1548	normal range	1	16.779
3119	1	175.5	3.080025	88.7	26	0	10	0	26	1	23	1	19	0	1777.57	281.187	lower	10.8571	5_morethan8h	1	4	1_lower	1_higher_lower	28.7985	overweight	0	33.4121
3120	2	178.5	3.186225	76.3	15	0	4	0	12	0	36	1	26	1	1786.34	509.224	lower	4.5	3_4to6hrs	0	5	2_highe	4_lower_higher	23.9468	normal range	1	35.9234
3122	2	164	2.6896	56.3	22	0	4	0	13	0	33	1	24	1	1857.88	169.072	lower	2.92857	2_2to4hrs	0	6	2_highe	4_lower_higher	20.9325	normal range	1	28.3926
3123	1	184	3.3856	68.9	11	0	4	0	12	0	13	0	30	1	1840.69	697.82	lower	6	3_4to6hrs	1	6	2_highe	2_higher_highe	20.3509	normal range	1	13.8273
3124	2	163.5	2.673225	56	36	1	18	1	30	1	26	1	20	0	2048.16	562.949	higher	6.07143	4_6to8hrs	1	4	1_lower	1_higher_lower	20.9485	normal range	1	26.5676
3202	2	174.5	3.045025	75.8	22	0	8	0	27	1	30	1	27	1	1960.02	455.496	lower	4.64286	3_4to6hrs	0	6	2_highe	4_lower_higher	24.8931	normal range	1	33.0074
3203	1	176	3.0976	58.8	10	0	4	0	12	0	35	1	34	1	1589.05	537.806	lower	8.07143	5_morethan8h	1	6	2_highe	2_higher_highe	18.9824	normal range	0	12.4896
3204	1	180.5	3.258025	64	11	0	4	0	10	0	38	1	30	1	2128.12	322.199	higher	3.35714	2_2to4hrs	0	6	2_highe	4_lower_higher	19.6438	normal range	1	13.4121
3205	1	185.5	3.441025	65.6	11	0	4	0	8	0	40	1	5	0	1983.17	414.852	higher	4.28571	3_4to6hrs	0	6	2_highe	4_lower_higher	19.0641	normal range	1	9.72316
3208	1	176	3.0976	62.4	16	0	7	0	25	1	32	1	26	1	1792.39	463.37	lower	9.57143	5_morethan8h	1	5	2_highe	2_higher_highe	20.1446	normal range	1	12.556
3209	2	160	2.56	58.8	11	0	4	0	12	0	35	1	34	1	2364.74	475.292	higher	6.57143	4_6to8hrs	1	5	2_highe	2_higher_highe	22.9688	normal range	1	30.3721
3211	1	174	3.0276	64.7	13	0	4	0	14	0	37	1	35	1	1971.36	616.828	lower	5.28571	3_4to6hrs	0	5	2_highe	4_lower_higher	21.3701	normal range	1	20.7278
3213	2	174	3.0276	67.9	14	0	6	0	17	0	37	1	26	1	1977.97	624.869	higher	2	1_2hrsorless	0	6	2_highe	4_lower_higher	22.427	normal range	1	20.2789
3214	1	165.5	2.739025	51.8	13	0	4	0	11	0	37	1	31	1	1949.94	883.331	lower	3.42857	2_2to4hrs	0	6	2_highe	4_lower_higher	18.9118	normal range	1	17.7508
3215	1	177	3.1329	66.7	12	0	4	0	8	0	30	1	21	1	1890.14	810.876	lower	4.92857	3_4to6hrs	0	6	2_highe	4_lower_higher	21.2902	normal range	1	13.2247
3216	1	178.5	3.186225	66.5	10	0	4	0	8	0	37	1	28	1	1505.74	624.387	lower	4.78571	3_4to6hrs	0	6	2_highe	4_lower_higher	20.8711	normal range	0	20.0534
3217	1	182	3.3124	69.7	12	0	4	0	12	0	37	1	35	1	2134.75	661.163	higher	4.57143	3_4to6hrs	0	6	2_highe	4_lower_higher	21.0421	normal range	1	9.62403
3218	2	165.5	2.739025	72.6	19	0	5	0	19	0	37	1	33	1	1295.31	645.491	lower	3.07143	2_2to4hrs	0	5	2_highe	4_lower_higher	26.5058	overweight	1	38.2572
3219	1	187	3.4969	76.6	15	0	4	0	11	0	40	1	31	1	1846.68	719.723	lower	5.57143	3_4to6hrs	1	6	2_highe	2_higher_highe	21.9051	normal range	1	11.9155
3220	1	171.5	2.941225	64.1	14	0	5	0	15	0	31	1	26	1	1888.34	581.323	lower	3.07143	2_2to4hrs	0	4	1_lower	3_lower_lower	21.7936	normal range	1	20.889
3223	2	163	2.6569	57.9	29	0	7	0	12	0	30	1	24	1	1425.11	504.38	lower	5.07143	3_4to6hrs	0	5	2_highe	4_lower_higher	21.7923	normal range	1	29.6595
3401	2	167	2.7889	75.4	10	0	4	0	11	0	40	1	35	1	2124.73	616.276	higher	9.64286	5_morethan8h	1	4	1_lower	1_higher_lower	27.0357	overweight	1	40.859
3402	2	165.5	2.739025	58.2	19	0	12	1	15	0	21	1	31	1	1942.87	537.393	lower	5.71429	3_4to6hrs	1	4	1_lower	1_higher_lower	21.2484	normal range	1	19.4362
3403	2	170.5	2.907025	64.3	24	0	6	0	11	0	38	1	35	1	1097.9	203.148	lower	10.7857	5_morethan8h	1	4	1_lower	1_higher_lower	22.1188	normal range	1	33.4591
3404	2	157	2.4649	52.9	14	0	10	0	8	0	25	1	29	1	2707.2	447.145	higher	5.21429	3_4to6hrs	0	3	1_lower	3_lower_lower	21.4613	normal range	0	28.6024
3405	2	167	2.7889	68.8	18	0	7	0	21	0	28	1	25	1	2074.12	432.562	higher	5.5	3_4to6hrs	1	5	2_highe	2_higher_highe	24.6692	normal range	1	32.2009
3406	2	170	2.89	71.9	45	1	16	1	31	1	25	1	30	1	2193.38	169.052	higher	3.28571	2_2to4hrs	0	3	1_lower	3_lower_lower	24.8789	normal range	0	38.5331
3407	2	166.5	2.772225	66.4	24	0	12	1	17	0	25	1	32	1	2008.49	579.317	higher	5.64286	3_4to6hrs	1	5	2_highe	2_higher_highe	23.9519	normal range	1	33.1118
3408	2	165	2.7225	69.1	26	0	11	0	23	0	27	1	21	1	1969.58	678.212	lower	6.28571	4_6to8hrs	1	5	2_highe	2_higher_highe	25.3811	overweight	1	34.9674
3409	1	173.5	3.010225	71.2	11	0	4	0	13	0	40	1	31	1	2921.69	1082.65	higher	5.28571	3_4to6hrs	0	5	2_highe	4_lower_higher	23.6527	normal range	0	13.8985
3410	2	174	3.0276	59.6	39	1	13	1	26	1	21	1	26	1	2096.62	486.756	higher	5	3_4to6hrs	0	2	1_lower	3_lower_lower	19.6856	normal range	1	26.6355
3411	1	166	2.7556	65.6	12	0	4	0	14	0	36	1	35	1	2016.78	460.224	higher	5.57143	3_4to6hrs	1	6	2_highe	2_higher_highe	23.8061	normal range	1	12.5091
3413	1	170	2.89	55.2	10	0	4	0	8	0	34	1	35	1	1482.12	313.11	lower	3.07143	2_2to4hrs	0	4	1_lower	3_lower_lower	19.1003	normal range	1	17.6628
3414	2	157.5	2.480625	46.2	16	0	4	0	15	0	24	1	20	0	2119.2	537.038	higher	5.92857	3_4to6hrs	1	3	1_lower	1_higher_lower	18.6243	normal range	0	28.7176
3415	2	158.5	2.512225	44.6	20	0	14	1	22	0	24	1	9	0	1545.87	202.554	lower	4.28571	3_4to6hrs	0	3	1_lower	3_lower_lower	17.7532	underweight	1	31.7451
3416	2	176.5	3.115225	66.2	21	0	5	0	21	0	27	1	27	1	1879.16	675.296	lower	7.28571	4_6to8hrs	1	6	2_highe	2_higher_highe	21.2505	normal range	1	25.7382
3417	2	161.5	2.608225	74.5	22	0	7	0	10	0	29	1	24	1	3206.38	696.212	higher	4.78571	3_4to6hrs	0	5	2_highe	4_lower_higher	28.5635	overweight	1	38.6174
3418	1	172.5	2.975625	66.7	10	0	4	0	8	0	39	1	27	1	1300.66	444.407	lower	3.78571	2_2to4hrs	0	4	1_lower	3_lower_lower	22.4155	normal range	1	22.8788
3419	2	166.5	2.772225	56.5	15	0	5	0	19	0	34	1	27	1	1957.43	573.992	lower	2.57143	2_2to4hrs	0	5	2_highe	4_lower_higher	20.3807	normal range	1	24.0142
3420	2	172	2.9584	66.6	13	0	5	0	13	0	38	1	26	1	1929	559.836	lower	5.07143	3_4to6hrs	0	5	2_highe	4_lower_higher	22.5122	normal range	1	31.599
3421	1	175.5	3.080025	63.1	10	0	4	0	11	0	37	1	32	1	1944.64	704.596	lower	5.57143	3_4to6hrs	1	5	2_highe	2_higher_highe	20.4868	normal range	1	29.4164
3422	1	179.5	3.222025	77.7	14	0	4	0	10	0	37	1	23	1	2026.93	657.506	higher	9.28571	5_morethan8h	1	6	2_highe	2_higher_highe	24.1153	normal range	0
3424	2	162	2.6244	71.7	14	0	5	0	22	0	33	1	26	1	1852.99	542.143	lower	5.78571	3_4to6hrs	1	4	1_lower	1_higher_lower	27.3205	overweight	1	37.6346
3425	2	165	2.7225	56.9	21	0	16	1	23	0	26	1	28	1	1883.66	302.357	lower	5.92857	3_4to6hrs	1	4	1_lower	1_higher_lower	20.8999	normal range	1	33.4297
3426	1	174	3.0276	71.3	20	0	10	0	15	0	31	1	31	1	1932.65	550.553	lower	4.28571	3_4to6hrs	0	5	2_highe	4_lower_higher	23.55	normal range	0	15.505
3427	2	167	2.7889	47.2	10	0	4	0	13	0	35	1	33	1	2321.46	347.02	higher	7.78571	4_6to8hrs	1	1	1_lower	1_higher_lower	16.9242	underweight	1	21.6604
3428	1	189	3.5721	69.9	10	0	4	0	8	0	40	1	31	1	1893.03	354.782	lower	7.5	4_6to8hrs	1	4	1_lower	1_higher_lower	19.5683	normal range	1	13.8916
3429	1	171.5	2.941225	56.7	12	0	4	0	10	0	33	1	21	1	1401.14	286.181	lower	3.57143	2_2to4hrs	0	3	1_lower	3_lower_lower	19.2777	normal range	1	14.836
3430	1	172	2.9584	70.2	10	0	5	0	16	0	31	1	20	0	2018.45	900.343	higher	4.5	3_4to6hrs	0	6	2_highe	4_lower_higher	23.729	normal range	1	26.1134
3431	2	163.5	2.673225	50.5	10	0	4	0	8	0	37	1	5	0	1336.29	160.042	lower	2.57143	2_2to4hrs	0	5	2_highe	4_lower_higher	18.891	normal range	0	28.0912
3432	2	174	3.0276	68.6	12	0	4	0	15	0	38	1	30	1	2624.49	755.886	higher	6.07143	4_6to8hrs	1	6	2_highe	2_higher_highe	22.6582	normal range	1	27.9102
3434	2	177	3.1329	69.6	20	0	5	0	21	0	27	1	21	1	1334.86	532.852	lower	5.78571	3_4to6hrs	1	3	1_lower	1_higher_lower	22.2158	normal range	1	40.8227
3435	1	177.5	3.150625	57.4	13	0	4	0	17	0	32	1	34	1	1300.91	422.745	lower	5.92857	3_4to6hrs	1	5	2_highe	2_higher_highe	18.2186	underweight	1	11.2256
3436	1	170	2.89	55.2	10	0	4	0	8	0	37	1	35	1	2663.88	393.837	higher	3.5	2_2to4hrs	0	5	2_highe	4_lower_higher	19.1003	normal range	0	13.5997
3437	2	167.5	2.805625	64.4	17	0	6	0	17	0	39	1	26	1	1698.22	432.691	lower	2.5	2_2to4hrs	0	6	2_highe	4_lower_higher	22.9539	normal range	1	40.8369
3438	2	162.5	2.640625	55.4	14	0	6	0	10	0	36	1	30	1	1849.81	566.606	lower	4.07143	3_4to6hrs	0	6	2_highe	4_lower_higher	20.9799	normal range	1	23.9383
3439	2	164.5	2.706025	46.2	17	0	8	0	9	0	36	1	34	1	1963.11	546.128	lower	3.42857	2_2to4hrs	0	5	2_highe	4_lower_higher	17.073	underweight	0	21.2109
4102	1	171	2.9241	73.1	10	0	5	0	16	0	31	1	26	1	1491.57	707.754	lower	5.78571	3_4to6hrs	1	6	2_highe	2_higher_highe	24.9991		0	27.9513
4105	2	157	2.4649	53.5	26	0	7	0	25	1	25	1	19	0	1875.46	529.934	lower	2.28571	2_2to4hrs	0	5	2_highe	4_lower_higher	21.7047	normal range	0	25.138
4112	2	167.5	2.805625	60.3	16	0	5	0	15	0	37	1	27	1	2662.86	786.997	higher	6.78571	4_6to8hrs	1	6	2_highe	2_higher_highe	21.4925	normal range	0	30.29
4113	1	185.5	3.441025	70	10	0	4	0	8	0	40	1	35	1	1948.64	814.203	lower	2.07143	2_2to4hrs	0	6	2_highe	4_lower_higher	20.3428	normal range	0	13.7301
4115	2	172.5	2.975625	57.4	17	0	9	0	21	0	40	1	28	1	1535.68	303.993	lower	3.21429	2_2to4hrs	0	4	1_lower	3_lower_lower	19.2901	normal range	1	27.6852
4116	2	158	2.4964	52.5	26	0	13	1	30	1	25	1	24	1	2072.17	418.048	higher	2	1_2hrsorless	0	6	2_highe	4_lower_higher	21.0303	normal range	0	26.4438
4207	2	160	2.56	48	25	0	11	0	19	0	28	1	25	1	1352.6	515.801	lower	3.5	2_2to4hrs	0	4	1_lower	3_lower_lower	18.75	normal range	1	26.4173
4208	1	175	3.0625	73.8	10	0	4	0	9	0	33	1	20	0	1466.88	220.228	lower	5.57143	3_4to6hrs	1	3	1_lower	1_higher_lower	24.098	normal range	1	33.0071
4211	2	167	2.7889	62.2	16	0	5	0	30	1	39	1	27	1	1481.83	504.615	lower	6.78571	4_6to8hrs	1	5	2_highe	2_higher_highe	22.3027	normal range	1	32.699
4212	1	176.5	3.115225	91.3	14	0	6	0	9	0	20	1	10	0	1521.2	379.381	lower	7.35714	4_6to8hrs	1	4	1_lower	1_higher_lower	29.3077	overweight	1	39.6631
4214	2	163.5	2.673225	80.1	13	0	4	0	11	0	32	1	27	1	2668.73	791.434	higher	3.78571	2_2to4hrs	0	6	2_highe	4_lower_higher	29.9638	overweight	0	39.7819
4216	2	169	2.8561	52.4	12	0	4	0	18	0	38	1	33	1	2759.61	337.624	higher	5.78571	3_4to6hrs	1	3	1_lower	1_higher_lower	18.3467	underweight	1	28.7621
4222	1	178	3.1684	66.2	11	0	4	0	14	0	31	1	34	1	2085.9	474.632	higher	4.85714	3_4to6hrs	0	6	2_highe	4_lower_higher	20.8938	normal range	1	17.7687
4301	1	179.5	3.222025	67.6	10	0	4	0	11	0	37	1	25	1	2469.89	896.329	higher	8.71429	5_morethan8h	1	6	2_highe	2_higher_highe	20.9806	normal range	0	13.0593
4307	1	174	3.0276	59.5	12	0	4	0	10	0	35	1	28	1	1729.3	460.583	lower	3.57143	2_2to4hrs	0	3	1_lower	3_lower_lower	19.6525	normal range	0	13.7438
4309	1	175.5	3.080025	67.2	10	0	4	0	12	0	31	1	35	1	2819.81	860.864	higher	6.71429	4_6to8hrs	1	6	2_highe	2_higher_highe	21.818	normal range	1	16.5492
4312	2	172.5	2.975625	70.9	16	0	4	0	19	0	27	1	21	1	1535.3	506.938	lower	3.57143	2_2to4hrs	0	6	2_highe	4_lower_higher	23.8269	normal range	0	33.1288
4313	2	168	2.8224	58.9	18	0	5	0	19	0	39	1	35	1	1807.76	324.37	lower	4.35714	3_4to6hrs	0	6	2_highe	4_lower_higher	20.8688	normal range	0	24.9239
4315	2	173	2.9929	56.3	10	0	5	0	15	0	35	1	22	1	1998.85	952.806	higher	4.5	3_4to6hrs	0	4	1_lower	3_lower_lower	18.8112	normal range	0	26.6395
4316	1	183	3.3489	70.9	10	0	4	0	8	0	37	1	35	1	1583.12	394.009	lower	6.07143	4_6to8hrs	1	5	2_highe	2_higher_highe	21.1711	normal range	1	14.6669
4402	2	163.5	2.673225	53.3	18	0	8	0	20	0	28	1	35	1	2803.54	368.718	higher	4.92857	3_4to6hrs	0	6	2_highe	4_lower_higher	19.9385	normal range	1	25.462
4403	1	178	3.1684	64.3	10	0	4	0	11	0	36	1	27	1	2477.96	523.072	higher	3.78571	2_2to4hrs	0	6	2_highe	4_lower_higher	20.2942	normal range	1	9.67822
4404	2	169	2.8561	66.8	28	0	9	0	33	1	32	1	22	1	1544.52	403.181	lower	4.28571	3_4to6hrs	0	6	2_highe	4_lower_higher	23.3885	normal range	0	32.1447
4405	2	178	3.1684	52.5	10	0	4	0	21	0	39	1	31	1	1247.5	447.589	lower	3.5	2_2to4hrs	0	6	2_highe	4_lower_higher	16.5699	underweight	1	19.9717
4406	2	175.5	3.080025	73.6	16	0	4	0	10	0	26	1	14	0	1848.23	395.464	lower	9.21429	5_morethan8h	1	3	1_lower	1_higher_lower	23.8959	normal range	0	40.2895
4407	2	172.5	2.975625	74.3	13	0	6	0	11	0	36	1	31	1	1516.01	469.724	lower	2.85714	2_2to4hrs	0	4	1_lower	3_lower_lower	24.9695	normal range	1	31.7197
4408	2	170	2.89	47.8	10	0	4	0	8	0	40	1	35	1	2827.74	195.494	higher	1.28571	1_2hrsorless	0	6	2_highe	4_lower_higher	16.5398	underweight	0	14.4139
4410	2	157.5	2.480625	61.7	22	0	5	0	14	0	26	1	22	1	2147.22	504.227	higher	2.5	2_2to4hrs	0	5	2_highe	4_lower_higher	24.8728	normal range	0	35.4652
4411	2	157	2.4649	53.5	17	0	8	0	18	0	29	1	31	1	3121.16	517.626	higher	3.71429	2_2to4hrs	0	6	2_highe	4_lower_higher	21.7047	normal range	1	25.8777
4412	1	184.5	3.404025	73.1	10	0	4	0	10	0	10	0	30	1	2630.63	597.881	higher	3.07143	2_2to4hrs	0	5	2_highe	4_lower_higher	21.4746	normal range	1	14.76
4413	1	188	3.5344	73.7	11	0	4	0	11	0	36	1	5	0	2448.06	584.657	higher	13	5_morethan8h	1	6	2_highe	2_higher_highe	20.8522	normal range	1	15.0323
4414	1	180.5	3.258025	60.5	11	0	4	0	10	0	28	1	26	1	2725.65	849.214	higher	6.28571	4_6to8hrs	1	4	1_lower	1_higher_lower	18.5695	normal range	0	14.2031
4415	1	177	3.1329	57.6	11	0	4	0	9	0	40	1	35	1	2452.09	645.738	higher	3.78571	2_2to4hrs	0	5	2_highe	4_lower_higher	18.3855	underweight	0	12.6184
4418	2	158	2.4964	49.7	10	0	5	0	9	0	26	1	29	1	2606.99	570.451	higher	4.78571	3_4to6hrs	0	5	2_highe	4_lower_higher	19.9087	normal range	0	25.1397
4422	1	180	3.24	53.2	12	0	5	0	13	0	35	1	34	1	2273.76	392.433	higher	5.14286	3_4to6hrs	0	5	2_highe	4_lower_higher	16.4198	underweight	0	11.784
4423	1	180.5	3.258025	65.3	11	0	4	0	12	0	27	1	29	1	1659.62	757.401	lower	4.14286	3_4to6hrs	0	6	2_highe	4_lower_higher	20.0428	normal range	1	9.84651
4424	2	163	2.6569	61.9	10	0	4	0	12	0	40	1	35	1	2531.9	858.762	higher	2.5	2_2to4hrs	0	6	2_highe	4_lower_higher	23.2978	normal range	0	38.8884
4425	2	171.5	2.941225	75.3	13	0	5	0	14	0	32	1	23	1	1621.89	291.273	lower	8.85714	5_morethan8h	1	4	1_lower	1_higher_lower	25.6016	overweight	0	33.4126
4427	2	166	2.7556	58.1	10	0	4	0	12	0	37	1	35	1	1926.21	499.707	lower	3	2_2to4hrs	0	5	2_highe	4_lower_higher	21.0843	normal range	1	29.6311
4429	1	167.5	2.805625	56.1	12	0	4	0	8	0	30	1	25	1	2304.75	873.58	higher	2.07143	2_2to4hrs	0	6	2_highe	4_lower_higher	19.9955	normal range	0	16.6471
4430	2	173	2.9929	78.3	26	0	15	1	22	0	28	1	28	1	2428.15	448.651	higher	7.78571	4_6to8hrs	1	3	1_lower	1_higher_lower	26.1619	overweight	1	34.0962
4431	2	167	2.7889	53.6	18	0	7	0	13	0	40	1	33	1	2051.2	424.252	higher	4.64286	3_4to6hrs	0	6	2_highe	4_lower_higher	19.219	normal range	0	23.3885
4433	1	178	3.1684	71.1	17	0	5	0	10	0	33	1	30	1	2588.72	684.066	higher	5.64286	3_4to6hrs	1	6	2_highe	2_higher_highe	22.4403	normal range	1	10.578
4434	2	168	2.8224	59.7	19	0	8	0	25	1	37	1	32	1	3064.07	462.981	higher	4.78571	3_4to6hrs	0	4	1_lower	3_lower_lower	21.1522	normal range	1	26.2012
4435	1	176.5	3.115225	72.2	20	0	7	0	19	0	31	1	19	0	1960.88	625.298	lower	7.85714	4_6to8hrs	1	4	1_lower	1_higher_lower	23.1765	normal range	0	18.9063
4436	2	171	2.9241	61.6	10	0	4	0	11	0	30	1	26	1	2300.93	364.813	higher	2.42857	2_2to4hrs	0	4	1_lower	3_lower_lower	21.0663	normal range	1	29.5584
4438	1	188	3.5344	77.4	10	0	4	0	13	0	36	1	30	1	2248.41	840.281	higher	5.57143	3_4to6hrs	1	5	2_highe	2_higher_highe	21.899	normal range	0	17.4755
4439	1	170	2.89	68.8	17	0	4	0	11	0	34	1	35	1	1602.35	333.017	lower	5.57143	3_4to6hrs	1	3	1_lower	1_higher_lower	23.8062	normal range	1	33.1522
4440	1	183	3.3489	66.4	11	0	7	0	17	0		0	24	1	2359.31	804.749	higher	6.42857	4_6to8hrs	1	4	1_lower	1_higher_lower	19.8274	normal range	1	15.8604
4444	1	172	2.9584	62.6	10	0	4	0	10	0	39	1	33	1	2445.5	870.275	higher	5.21429	3_4to6hrs	0	4	1_lower	3_lower_lower	21.1601	normal range	1	15.507
4445	1	N/A	N/A	N/A	10	0	4	0	13	0	40	1	26	1	1323.97	426.553	lower	9.57143	5_morethan8h	1	4	1_lower	1_higher_lower		underweight	1	12.7843
5102	2	164.5	2.706025	68	10	0	4	0	8	0	40	1	33	1	1971.33	472.27	lower	5.5	3_4to6hrs	1	6	2_highe	2_higher_highe	25.1291	overweight	1	31.2508
5104	1	178	3.1684	68.2	20	0	4	0	12	0	26	1	23	1	1944.91	222.299	lower	4.28571	3_4to6hrs	0	3	1_lower	3_lower_lower	21.5251	normal range	1	12.5695
5112	2	168.5	2.839225	54.1	10	0	4	0	12	0	40	1	35	1	2729.5	496.982	higher	0.928571	1_2hrsorless	0	6	2_highe	4_lower_higher	19.0545	normal range	1
5118	2	166.5	2.772225	54.5	11	0	5	0	10	0	40	1	28	1	2951.86	403.77	higher	4.07143	3_4to6hrs	0	6	2_highe	4_lower_higher	19.6593	normal range	1	27.1562
5122	1	176	3.0976	70.7	41	1	15	1	32	1	16	0	9	0	1958.84	784.839	lower	11.5714	5_morethan8h	1	2	1_lower	1_higher_lower	22.8241	normal range	0	25.3292
5123	1	178	3.1684	65.6	15	0	6	0	13	0	40	1	32	1	1554.66	183.776	lower	4.71429	3_4to6hrs	0	4	1_lower	3_lower_lower	20.7045	normal range	1	14.5776
5124	1	188.5	3.553225	74.2	11	0	4	0	11	0	39	1	29	1	2048.25	714.056	higher	3.78571	2_2to4hrs	0	6	2_highe	4_lower_higher	20.8824	normal range	1	13.3277
5126	2	165.5	2.739025	93.3	13	0	4	0	14	0	23	1	15	0	1603.44	290.213	lower	11.7857	5_morethan8h	1	4	1_lower	1_higher_lower	34.0632	obese	1	40.4854
5127	2	161	2.5921	52.8	44	1	10	0	31	1	22	1	21	1	1902.4	446.076	lower	5.78571	3_4to6hrs	1	5	2_highe	2_higher_highe	20.3696	normal range	1	28.7153
5202	1	174.5	3.045025	56.6	14	0	5	0	8	0	30	1	33	1	2557.93	369.103	higher	6.57143	4_6to8hrs	1	6	2_highe	2_higher_highe	18.5877	normal range	1	13.5557
5205	2	170	2.89	61.6	11	0	4	0	15	0	33	1	26	1	1674.45	143.999	lower	4.5	3_4to6hrs	0	3	1_lower	3_lower_lower	21.3149	normal range	0	36.7544
5208	1	174	3.0276	59.6	39	1	17	1	24	1	19	0	20	0	2337.53	757.42	higher	4.35714	3_4to6hrs	0	4	1_lower	3_lower_lower	19.6856	normal range	0	22.3645
5212	1	176	3.0976	68.3	12	0	4	0	12	0	26	1	20	0	1698.51	349.699	lower	11.8571	5_morethan8h	1	2	1_lower	1_higher_lower	22.0493	normal range	0	29.9916
5214	2	156.7	2.455489	63	38	1	8	0	26	1	21	1	17	0	2088.78	582.331	higher	9.78571	5_morethan8h	1	5	2_highe	2_higher_highe	25.6568	overweight	0
5215	2	163.5	2.673225	72.2	16	0	8	0	23	0	40	1	35	1	2019.69	623.353	higher	7.78571	4_6to8hrs	1	5	2_highe	2_higher_highe	27.0086	overweight	1	40.0855
5216	2	172.5	2.975625	86.9	13	0	4	0	18	0	40	1	32	1	1930.32	478.4	lower	1.5	1_2hrsorless	0	5	2_highe	4_lower_higher	29.2039	overweight	0	34.5589
5221	1	174.5	3.045025	58.2	12	0	6	0	14	0	31	1	29	1	2214.87	513.315	higher	4	2_2to4hrs	0	5	2_highe	4_lower_higher	19.1131	normal range	1	23.12
5227	1	176	3.0976	85.6	20	0	8	0	16	0	24	1	15	0	2087.73	577.091	higher	9.28571	5_morethan8h	1	6	2_highe	2_higher_highe	27.6343	overweight	0	29.6558
5302	1	183.5	3.367225	68.9	16	0	5	0	15	0	37	1	30	1	2292.57	448.107	higher	4.57143	3_4to6hrs	0	6	2_highe	4_lower_higher	20.462	normal range	1	13.1751
5303	2	160	2.56	52.7	45	1	16	1	29	1	13	0	14	0	2061.1	434.38	higher	11	5_morethan8h	1	6	2_highe	2_higher_highe	20.5859	normal range	1	29.6946
5305	2	155.5	2.418025	52.9	36	1	14	1	23	0	21	1	12	0	969.362	305.439	lower	8.42857	5_morethan8h	1	1	1_lower	1_higher_lower	21.8774	normal range	0	32.8652
5306	2	165	2.7225	59.4	38	1	16	1	14	0	20	1	23	1	1862.91	548.676	lower	8.21429	5_morethan8h	1	1	1_lower	1_higher_lower	21.8182	normal range	0	32.2552
5307	1	177.5	3.150625	74.1	21	0	5	0	21	0	26	1	26	1	1962.86	438.328	lower	5.85714	3_4to6hrs	1	6	2_highe	2_higher_highe	23.5191	normal range	1	21.6444
5309	2	163.5	2.673225	52.7	11	0	4	0	12	0	36	1	31	1	1827.52	528.629	lower	4.78571	3_4to6hrs	0	4	1_lower	3_lower_lower	19.714	normal range	1	26.5123
5310	2	159.5	2.544025	49.7	46	1	16	1	32	1	18	0	10	0	1538.74	60.1068	lower	11.4286	5_morethan8h	1	5	2_highe	2_higher_highe	19.536	normal range	1	27.0006
5311	2	163	2.6569	67.6	29	0	8	0	23	0	25	1	18	0	2045.59	334.457	higher	6.92857	4_6to8hrs	1	6	2_highe	2_higher_highe	25.4432	overweight	0	35.5154
5318	2	162	2.6244	59.7	28	0	12	1	24	1	21	1	24	1	1616.68	297.618	lower	6.64286	4_6to8hrs	1	6	2_highe	2_higher_highe	22.7481	normal range	1	26.629
5319	2	164.5	2.706025	47.5	12	0	6	0	19	0	33	1	30	1	1948.01	484.22	lower	5.5	3_4to6hrs	1	6	2_highe	2_higher_highe	17.5534	underweight	0	20.3133
5322	2	152.5	2.325625	56.5	17	0	5	0	16	0	29	1	26	1	3107.44	264.712	higher	2.5	2_2to4hrs	0	6	2_highe	4_lower_higher	24.2945	normal range	1	24.2465
5401	1	181	3.2761	69.4	17	0	10	0	11	0	30	1	19	0	1421.97	567.726	lower	9	5_morethan8h	1	4	1_lower	1_higher_lower	21.1837	normal range	1	17.2062
5402	2	163.5	2.673225	53.8	11	0	7	0	16	0		0	35	1	1292.35	538.136	lower	5.78571	3_4to6hrs	1	5	2_highe	2_higher_highe	20.1255	normal range	0	22.1758
5404	2	169.5	2.873025	59.6	12	0	4	0	8	0	30	1	24	1	1281.07	361.973	lower	9.28571	5_morethan8h	1	2	1_lower	1_higher_lower	20.7447	normal range	1	25.7021
5405	2	163.5	2.673225	58.7	13	0	6	0	11	0	40	1	29	1	2400.79	408.608	higher	5.14286	3_4to6hrs	0	5	2_highe	4_lower_higher	21.9585	normal range	0	27.3796
5407	1	179.5	3.222025	65.6	28	0	15	1	26	1	25	1	21	1	2135.88	504.492	higher	7.57143	4_6to8hrs	1	5	2_highe	2_higher_highe	20.3599	normal range	1	21.4087
5409	2	173	2.9929	60	37	1	7	0	9	0	22	1	9	0	1786.29	330.973	lower	6.21429	4_6to8hrs	1	4	1_lower	1_higher_lower	20.0474	normal range	0	34.1375
5410	2	161.5	2.608225	55.8	11	0	5	0	14	0	38	1	32	1	1878.61	562.263	lower	4.78571	3_4to6hrs	0	4	1_lower	3_lower_lower	21.3939	normal range	1	28.6101
5411	2	168.5	2.839225	55.7	13	0	5	0	11	0	40	1	33	1	1562.15	413.878	lower	4.92857	3_4to6hrs	0	4	1_lower	3_lower_lower	19.618	normal range	0	24.2119
5412	2	171.5	2.941225	58.5	21	0	5	0	13	0	20	1	21	1	1682.3	402.243	lower	6.5	4_6to8hrs	1	2	1_lower	1_higher_lower	19.8897	normal range	1	25.2479
5413	1	178	3.1684	57.6	10	0	4	0	9	0	40	1	32	1	1841.56	495.335	lower	5.14286	3_4to6hrs	0	5	2_highe	4_lower_higher	18.1795	underweight	0	10.9205
5414	2	165.5	2.739025	54.1	18	0	7	0	16	0	31	1	20	0	1706.55	248.43	lower	8.35714	5_morethan8h	1	4	1_lower	1_higher_lower	19.7516	normal range	1	29.5892
5415	1	177	3.1329	71.5	12	0	5	0	26	1	40	1	35	1	1667.09	474.234	lower	5.57143	3_4to6hrs	1	6	2_highe	2_higher_highe	22.8223	normal range	1	18.2328
5416	1	182	3.3124	60	10	0	4	0	8	0	27	1	20	0	1563.64	304.945	lower	10.5714	5_morethan8h	1	5	2_highe	2_higher_highe	18.1138	underweight	1	17.3954
5418	2	N/A	N/A	N/A	11	0	5	0	11	0	35	1	35	1	2159.43	502.47	higher	7.92857	4_6to8hrs	1	6	2_highe	2_higher_highe		underweight	0	31.2881
6104	1	167.5	2.805625	60.1	11	0	4	0	8	0	40	1	32	1	1056.66	222.245	lower	9.07143	5_morethan8h	1	4	1_lower	1_higher_lower	21.4213	normal range	0	19.5284
6107	1	173	2.9929	66.5	24	0	10	0	9	0	27	1	16	0	2198.76	418.415	higher	10.4286	5_morethan8h	1	6	2_highe	2_higher_highe	22.2193	normal range	0	19.6901
6109	2	168.5	2.839225	67.6	46	1	17	1	24	1	11	0	5	0	1787.47	229.886	lower	5.28571	3_4to6hrs	1	6	2_highe	4_lower_higher	23.8093	normal range	1	35.434
6111	1	181.5	3.294225	101.5	10	0	4	0	13	0	34	1	34	1	2568.62	285.216	higher	7.28571	4_6to8hrs	1	6	2_highe	2_higher_highe	30.8115	obese	1	26.8411
6112	1	178.5	3.186225	70.9	31	1	9	0	27	1	27	1	26	1	2045.86	523.148	higher	9	5_morethan8h	1	5	2_highe	2_higher_highe	22.252	normal range	1	16.0302
6114	2	172.5	2.975625	65.9	30	1	12	1	27	1	39	1	25	1	2162.73	594.088	higher	7.78571	4_6to8hrs	1	6	2_highe	2_higher_highe	22.1466	normal range	0	34.4536
6118	2	165.5	2.739025	61.1	22	0	6	0	19	0	33	1	26	1	2263.04	399.187	higher	4.07143	3_4to6hrs	0	5	2_highe	4_lower_higher	22.3072	normal range	1	31.0927
6120	2	167	2.7889	60.6	20	0	8	0	21	0	30	1	22	1	3035.53	882.802	higher	4.14286	3_4to6hrs	0	6	2_highe	4_lower_higher	21.729	normal range	1	26.325
6122	2	172	2.9584	73.5	34	1	19	1	40	1	26	1	25	1	1346.41	425.966	lower	4.64286	3_4to6hrs	0	4	1_lower	3_lower_lower	24.8445	normal range	0	40.8103
6123	2	173.5	3.010225	67.7	14	0	4	0	16	0	29	1	23	1	1998.96	390.819	higher	5	3_4to6hrs	0	5	2_highe	4_lower_higher	22.49	normal range	1	29.1374
6124	1	176.5	3.115225	63.4	10	0	4	0	8	0	40	1	35	1	1894.23	374.723	lower	6.35714	4_6to8hrs	1	5	2_highe	2_higher_highe	20.3517	normal range	1	9.62629
6207	1	168	2.8224	58.9	10	0	5	0	20	0	33	1	16	0	1657.72	660.066	lower	7.57143	4_6to8hrs	1	6	2_highe	2_higher_highe	20.8688	normal range	1	9.41461
6211	2	164	2.6896	56.3	21	0	7	0	28	1	21	1	19	0	1729.67	257.409	lower	5.5	3_4to6hrs	1	5	2_highe	2_higher_highe	20.9325	normal range	0	30.7595
6213	2	162	2.6244	52.1	31	1	12	1	20	0	19	0	16	0	2035.43	343.594	higher	7.5	4_6to8hrs	1	4	1_lower	1_higher_lower	19.8522	normal range	1	23.0401
6217	1	169.5	2.873025	54.9	21	0	5	0	18	0	29	1	29	1	1287.16	173.025	lower	11	5_morethan8h	1	6	2_highe	2_higher_highe	19.1088	normal range	0	11.5971
6219	1	188.5	3.553225	99.6	18	0	6	0	9	0	36	1	19	0	1900.15	461.327	lower	5.42857	3_4to6hrs	1	4	1_lower	1_higher_lower	28.0309	overweight	1	23.1282
6223	2	165	2.7225	59.8	11	0	6	0	10	0	34	1	26	1	2619.74	730.504	higher	2.64286	2_2to4hrs	0	5	2_highe	4_lower_higher	21.9651	normal range	0	24.6536
6401	2	171	2.9241	67.8	37	1	13	1	25	1	26	1	16	0	2142.53	641.458	higher	13.1429	5_morethan8h	1	3	1_lower	1_higher_lower	23.1866	normal range	0	33.0535
6402	2	171.5	2.941225	71.5	15	0	5	0	10	0	23	1	20	0	1632.44	521.428	lower	11.3571	5_morethan8h	1	1	1_lower	1_higher_lower	24.3096	normal range	1	36.9177
6403	2	177	3.1329	60.5	17	0	9	0	17	0	26	1	26	1	2573.92	313.273	higher	3.28571	2_2to4hrs	0	6	2_highe	4_lower_higher	19.3112	normal range	1	27.0573
6404	1	172.5	2.975625	69.7	12	0	4	0	10	0	31	1	23	1	1321.43	360.511	lower	6.85714	4_6to8hrs	1	5	2_highe	2_higher_highe	23.4237	normal range	1	20.2293
6405	2	171.5	2.941225	55.2	12	0	5	0	9	0	33	1	28	1	1858.56	262.416	lower	5.35714	3_4to6hrs	1	2	1_lower	3_lower_lower	18.7677	normal range	1	25.7226
6406	2	164.5	2.706025	53.5	50	1	20	1	37	1	21	1	20	0	1596.77	472.413	lower	7.07143	4_6to8hrs	1	2	1_lower	1_higher_lower	19.7707	normal range	0	28.8683
6407	2	172.5	2.975625	73.6	12	0	4	0	10	0	39	1	33	1	1638.17	194.744	lower	10	5_morethan8h	1	5	2_highe	2_higher_highe	24.7343	normal range	1	36.5488
6408	1	187.5	3.515625	67.8	10	0	4	0	16	0	28	1	35	1	1967.1	1010.02	lower	7	4_6to8hrs	1	5	2_highe	2_higher_highe	19.2853	normal range	1	10.1436
6409	2	170.5	2.907025	56.6	13	0	4	0	8	0	32	1	23	1	2034.86	233.978	higher	4.64286	3_4to6hrs	0	2	1_lower	3_lower_lower	19.4701	normal range	1	31.4974
6410	2	166.5	2.772225	62	47	1	12	1	26	1		0	20	0	1954.42	488.778	lower	12.2857	5_morethan8h	1	4	1_lower	1_higher_lower	22.3647	normal range	0	32.0841
6411	2	159	2.5281	58.2	18	0	4	0	17	0	32	1	28	1	2254.51	454.821	higher	4.28571	3_4to6hrs	0	6	2_highe	4_lower_higher	23.0212	normal range	1	27.8484
6412	2	177	3.1329	101	19	0	10	0	19	0	26	1	26	1	1847.4	209.435	lower	5.28571	3_4to6hrs	0	5	2_highe	4_lower_higher	32.2385	obese	1	40.0311

## Sheet: List of variables
Variable	Remark
Code	Participant´s number in study (anonymized)
Sex_male1_female2
Height_cm
Heigh_m2
Weight_kg
dep_score	Depression score
dep_sympt	reporting symptoms of depression (0/1), cut-off ≥ 30 points
anx_score	Anxiety score
anx_cat	reporting symptoms of anxiety (0/1), cut-off ≥ 12 points
som_score	Somatic complaints score
som_cat	reporting symptoms of somatic complaints (0/1), cut-off ≥ 24 points
self_esteem_score
self_esteem_cat	two categories, score ≥ 15 points indicating greater level of self-esteem
life_sat_score	life satisfaction score
life_sat_cat	score ≥ 20 points indicating more life satisfaction
PA objective	physical activity measured with accelerometer, total vector magnitude activity/wear time (cpm)
PA objective_SD	standard deviation for PA objective
rank_PA-obj	median split
ST_hrs	Total screen time, in hours
ST_cat	Total screen time, five categories
rank_ST_half	median split
VPA_score	score for self-reported vigorous physical activity
VPA_half	two groups, lower (<4x/week) and higher (≥ 4x/week)
rank_ST_VPA_cat	combined ST and VPA groups (four groups)
BMI
BMI_cat	BMI categories
UnivEduMother	University education of mother (0/1)
DXA_BodyFatPer	Body fat percentage, as measured by DXA-scanning
